# Supplementary material for: Performance of Novel Antimicrobial Protein Bg_9562 and In Silico Predictions on Its Properties with Reference to Its Antimicrobial Efficiency against Rhizoctonia solani
Source: Antibiotics (Basel). 2022 Mar 8;11(3):363. doi: 10.3390/antibiotics11030363 (PMC8944631; doi:10.3390/antibiotics11030363)
Supplement: Supplementary file 1 [file antibiotics-11-00363-s001.zip]

Archive with 1 entries (1 files):
- antibiotics-1591149-supplementary.pdf
